# Supplementary material for: Assessing right atrial size in patients with tricuspid regurgitation: importance of the right ventricular-focused view
Source: Eur Heart J Cardiovasc Imaging. 2024 Jul 25;25(12):1743–50. doi: 10.1093/ehjci/jeae186 (PMC11601883; doi:10.1093/ehjci/jeae186)
Supplement: jeae186_Supplementary_Data [file jeae186_supplementary_data.zip]

Archive with 4 entries (4 files):
- FIGURE_S1.jpg
- FIGURE_S2.jpg
- FIGURE_S3.jpg
- jeae186_Supplementary_Data.docx
